# Supplementary material for: Geographic Location, Population Dynamics, and Fruit Damage of an Invasive Citrus Mealybug: The Case of Delottococcus aberiae De Lotto in Eastern Spain
Source: Insects. 2024 Aug 30;15(9):659. doi: 10.3390/insects15090659 (PMC11432470; doi:10.3390/insects15090659)
Supplement: Supplementary file 1 [file insects-15-00659-s001.zip]

Archive with 2 entries (2 files):
- insects-3164461-supplementary/Supplementary F1 DistribucionMonitoring.pdf
- insects-3164461-supplementary/Supplementary F2 mod.pdf
